# Supplementary material for: Investigating the Mechanisms Underlying the Low Irradiance-Tolerance of the Economically Important Seaweed Species Pyropia haitanensis
Source: Life (Basel). 2023 Feb 9;13(2):481. doi: 10.3390/life13020481 (PMC9965670; doi:10.3390/life13020481)
Supplement: Supplementary file 1 [file life-13-00481-s001.zip]

Archive with 3 entries (3 files):
- Supplementary Figures.pdf
- Supplementary Table S1.pdf
- Supplementary Table S2.xlsx
